# Supplementary material for: Five levels of performance and two subscales identified in the computer-vision symptom scale (CVSS17) by Rasch, factor, and discriminant analysis
Source: PLoS One. 2018 Aug 28;13(8):e0202173. doi: 10.1371/journal.pone.0202173 (PMC6112632; doi:10.1371/journal.pone.0202173)
Supplement: S1 Dataset — (XLSX) [file pone.0202173.s014.xlsx]

## Sheet: CVSS17 Data
Id	Gender	Age	A2	A4	A9	A17	A20	A21	A22	A28	A30	A32	A33	B7	B8	C16	C21	C23	C24	ESF	ESF	CVSS17
1	2	39	2	1	2	1	2	1	1	1	1	1	2	1	1	2	1	1	2	13.6364	10	23
2	1	38	1	1	1	2	1	1	1	1	1	2	1	2	1	1	1	1	2	12.7273	8	21
3	2	46	2	3	1	3	2	3	3	1	1	3	1	2	2	2	2	1	1	20.9091	11	33
4	2	44	2	3	2	2	2	2	3	1	1	2	2	1	1	3	N	N	N	20	12.6	32.7857
5	1	28	1	2	1	2	1	2	1	2	1	2	3	1	1	1	2	2	1	16.3636	11	26
6	1	33	1	1	2	2	1	1	1	1	1	2	1	2	1	1	1	1	1	13.6364	7	21
7	2	33	2	1	1	2	3	1	1	1	1	1	1	1	1	1	1	1	1	12.7273	8	21
8	1	28	1	3	3	3	2	2	N	1	1	1	3	2	2	3	2	1	2	22.7273	11.6667	34
9	2	38	2	3	2	3	3	2	1	1	1	2	2	2	1	3	2	2	N	22.7273	10.5	34
10	1	34	1	3	3	3	3	2	2	1	1	2	3	1	1	3	1	2	N	23.6364	10.5	34
11	1	29	3	3	3	3	3	2	3	2	2	3	3	1	1	2	3	2	2	23.6364	18	41
12	1	23	1	3	2	3	3	2	2	1	1	2	3	2	1	2	2	2	2	22.7273	12	34
13	2	51	1	2	2	2	2	2	2	2	1	2	2	1	1	2	1	2	1	18.1818	10	28
14	2	25	2	2	2	2	2	2	1	1	1	2	1	1	1	N	2	2	N	17	9.33333	27.2
15	1	49	1	3	2	2	2	2	2	1	1	2	3	1	1	2	2	1	3	19.0909	13	31
16	1	43	1	3	2	2	2	1	1	2	1	1	2	2	2	2	2	2	2	19.0909	11	30
17	2	43	1	2	2	2	2	3	1	1	1	3	2	2	1	2	2	3	1	21.8182	9	31
18	1	23	1	2	1	1	1	1	1	1	1	1	1	1	1	N	2	1	1	11	8	19.125
19	1	37	2	2	3	3	2	2	2	2	2	3	3	2	2	N	2	1	2	23	15	37.1875
20	1	31	1	1	1	1	2	1	1	1	1	1	1	1	1	1	1	1	1	10.9091	7	18
21	2	34	1	1	1	2	1	1	1	1	1	1	1	1	1	1	2	1	1	10.9091	8	19
22	1	45	2	2	2	2	2	2	2	1	1	3	1	2	2	2	3	1	1	19.0909	11	31
23	1	34	1	1	1	1	3	1	1	1	1	1	3	1	1	1	2	1	3	13.6364	12	24
24	2	38	1	2	1	2	2	2	2	2	2	2	1	1	1	1	2	2	1	15.4545	11	27
25	2	53	2	2	1	2	2	1	2	1	1	2	2	1	1	2	2	1	1	15.4545	11	26
26	1	35	1	3	1	3	2	1	2	1	1	2	1	1	1	3	1	3	1	19.0909	8	28
27	1	60	2	2	2	3	3	2	2	2	1	2	2	2	1	2	2	3	2	21.8182	13	35
28	2	47	1	3	2	2	3	3	1	1	1	4	2	1	3	2	2	3	1	25.4545	9	35
29	1	31	1	1	1	2	2	1	1	1	1	1	1	1	1	1	1	2	1	12.7273	7	20
30	2	49	2	3	2	2	2	2	2	2	1	2	2	1	1	2	2	3	2	20	13	33
31	1	50	3	3	3	4	3	1	3	2	1	3	2	2	1	3	2	2	N	24.5455	15.1667	40.375
32	1	58	2	2	3	3	3	3	2	2	1	2	2	1	1	1	N	2	N	20.9091	12.6	34
33	1	43	1	1	1	1	1	1	1	1	1	1	1	1	1	1	1	1	1	10	7	17
34	1	30	1	3	3	2	2	3	3	1	1	3	3	1	1	2	3	3	3	23.6364	15	38
35	1	35	1	1	1	2	1	1	1	1	1	1	2	1	1	1	N	1	N	11.8182	8.4	19.2667
36	1	36	1	2	2	3	1	1	2	1	1	2	1	1	1	2	2	1	1	15.4545	9	25
37	2	33	1	1	2	2	1	2	1	1	1	2	2	1	1	1	1	2	1	15.4545	8	23
38	1	54	1	3	2	3	2	2	1	1	N	2	2	1	2	2	2	2	1	20.9091	9.33333	30.8125
39	1	50	1	2	2	2	2	2	1	1	1	1	2	1	1	N	2	1	2	16	10	25.5
40	1	48	1	1	1	1	1	1	1	1	1	1	1	1	1	N	1	1	N	10	7	17
41	2	27	1	2	2	2	2	2	1	2	1	2	2	2	2	N	N	2	1	20	9.33333	29.4667
42	1	30	2	2	1	2	3	3	3	1	1	1	1	1	1	1	2	1	1	15.4545	11	27
43	1	29	1	2	2	3	2	2	1	1	1	2	2	2	1	1	2	2	N	19.0909	9.33333	28.6875
44	2	32	1	1	1	1	1	1	1	1	1	1	1	1	1	1	1	1	1	10	7	17
45	2	49	1	2	2	3	3	2	1	1	1	2	1	1	1	1	N	2	1	18.1818	7	26.5625
46	1	52	1	2	N	3	3	2	1	1	1	2	2	2	3	2	2	2	1	23	9	31.875
47	1	34	1	1	1	2	1	2	1	1	1	1	2	N	N	1	2	1	1	13.3333	9	21.5333
48	1	50	2	2	2	2	2	1	1	1	1	2	2	1	1	1	1	1	1	15.4545	9	24
49	1	35	1	1	1	2	1	1	1	1	1	1	1	1	1	1	1	1	1	10.9091	7	18
50	2	41	1	2	2	2	2	1	1	1	1	2	1	1	1	2	1	1	1	15.4545	7	23
51	1	31	1	2	2	2	2	2	1	1	1	2	2	2	2	2	1	1	1	19.0909	8	27
52	2	44	2	3	1	2	1	2	3	1	1	3	2	2	1	N	2	1	2	18	13	30.8125
53	2	39	2	2	2	2	3	1	3	1	1	N	1	1	1	2	2	3	2	18	12	30.8125
54	1	58	1	1	1	2	1	2	1	1	1	2	1	1	1	1	2	2	1	13.6364	8	22
55	2	45	2	3	3	3	3	2	3	2	1	3	N	2	2	1	3	2	2	24	15.1667	39.3125
56	2	25	1	2	3	3	2	2	1	1	1	3	2	2	2	3	N	2	2	23.6364	9.33333	34
57	2	56	1	2	2	2	1	1	1	1	1	2	1	1	1	1	1	1	1	13.6364	7	21
58	1	49	1	2	3	3	1	2	1	1	1	2	1	1	1	2	1	1	1	17.2727	7	25
59	2	43	1	2	2	2	2	2	1	1	1	2	1	1	1	2	1	1	1	16.3636	7	24
60	1	51	1	2	3	3	3	3	2	1	1	3	2	1	3	2	1	2	1	24.5455	9	34
61	2	52	1	1	1	1	1	1	2	2	1	2	1	1	1	1	1	1	1	10.9091	9	20
62	1	38	1	2	2	2	1	1	1	1	1	1	3	1	1	2	2	1	2	15.4545	11	25
63	1	31	1	2	2	2	1	1	1	1	1	1	1	1	1	2	2	1	1	13.6364	8	22
64	2	54	1	2	2	2	3	2	1	1	1	3	1	1	1	1	2	3	1	19.0909	8	28
65	2	48	1	1	2	2	2	2	1	1	1	2	2	1	2	2	2	2	1	18.1818	9	27
66	1	37	2	2	2	3	3	1	3	2	1	2	3	1	1	N	2	1	1	19	14	31.875
67	1	56	2	3	3	2	3	2	3	2	1	2	3	2	3	2	2	2	2	24.5455	15	39
68	1	37	2	2	3	3	3	3	2	2	1	3	2	2	3	2	2	2	2	25.4545	13	39
69	1	39	2	1	2	2	2	2	2	1	1	1	1	1	1	1	2	2	1	14.5455	10	25
70	2	40	2	2	2	2	2	2	2	1	1	2	3	2	3	N	2	3	2	23	13	35.0625
71	1	37	2	2	3	3	4	3	3	3	1	3	3	2	3	3	3	3	2	29.0909	17	46
72	2	43	1	1	2	2	2	2	1	1	1	2	2	1	1	1	1	1	1	15.4545	8	23
73	2	30	1	2	2	2	1	2	1	1	1	2	2	1	1	2	1	1	2	16.3636	9	25
74	1	44	1	2	2	2	2	2	1	2	1	2	2	1	1	1	2	2	1	17.2727	10	27
75	1	43	2	2	2	2	2	1	2	1	1	2	1	1	1	1	2	1	1	14.5455	10	25
76	2	55	1	2	2	2	2	2	2	1	1	3	2	1	2	2	1	1	1	19.0909	9	28
77	1	45	2	2	3	3	3	3	2	2	1	3	3	2	2	2	2	2	2	25.4545	14	39
78	1	39	1	1	2	3	2	1	2	2	1	2	2	1	1	N	2	N	N	16.6667	11.6667	27.9286
79	2	36	1	3	3	3	3	3	1	1	1	3	2	1	3	N	1	1	1	25	8	32.9375
80	1	35	1	1	2	2	1	2	1	1	1	2	2	1	1	2	1	1	1	15.4545	8	23
81	1	33	2	2	2	2	2	2	2	1	1	2	3	2	1	2	2	1	2	19.0909	13	31
82	1	NN	1	3	2	2	3	2	1	1	1	3	2	1	1	2	1	2	N	20.9091	8.16667	29.75
83	1	40	2	2	3	3	2	2	2	1	1	3	2	2	2	2	N	2	1	22.7273	10.5	34
84	1	33	1	3	2	2	2	2	2	1	1	2	2	2	2	2	2	2	1	20.9091	10	31
85	1	50	1	2	2	2	1	1	1	1	1	2	1	1	1	1	1	1	1	13.6364	7	21
86	2	41	1	2	2	2	1	1	2	2	1	2	2	1	1	2	2	1	2	15.4545	12	27
87	2	50	1	1	1	1	1	1	1	1	1	1	1	1	1	1	1	1	1	10	7	17
88	1	31	2	N	3	2	2	2	2	1	1	2	3	2	2	2	3	3	3	23	15	37.1875
89	2	45	1	1	1	2	2	2	1	2	1	2	2	1	1	2	2	2	2	16.3636	11	27
90	1	39	1	2	2	3	2	2	1	1	1	2	3	1	1	2	N	2	2	20	10.5	29.75
91	1	51	1	1	1	2	3	1	1	1	1	1	1	1	1	2	2	1	1	13.6364	8	22
92	1	40	1	1	2	2	2	1	1	1	1	2	1	1	1	1	1	1	1	13.6364	7	21
93	1	35	1	1	1	2	2	1	1	1	1	1	1	1	1	2	1	1	1	12.7273	7	20
94	1	36	3	1	2	1	2	1	2	1	1	1	2	1	3	1	2	2	2	15.4545	13	28
95	1	43	1	3	3	4	1	2	3	1	1	2	3	2	2	3	2	1	2	23.6364	13	36
96	1	46	1	2	3	3	1	2	2	2	1	2	3	2	2	2	2	2	3	21.8182	14	35
97	1	36	2	2	2	2	4	1	2	2	1	2	2	1	2	1	2	3	2	20	13	33
98	2	41	2	2	1	1	2	1	2	1	1	1	3	1	1	1	2	1	2	13.6364	13	25
99	1	36	2	2	1	2	2	2	1	2	1	2	3	1	1	1	2	N	2	17	13	28.6875
100	1	26	1	2	2	2	3	2	N	1	2	2	2	1	1	2	N	N	1	19	9.8	29.1429
101	1	30	1	2	3	3	4	3	2	1	1	3	3	1	2	3	2	3	2	27.2727	12	39
102	1	53	1	2	1	2	1	1	2	1	1	1	1	1	1	1	1	1	1	11.8182	8	20
103	1	33	1	1	1	2	1	1	1	1	1	2	1	1	1	1	1	1	1	11.8182	7	19
104	2	31	1	3	3	3	2	3	2	1	1	3	1	1	1	2	2	1	1	20.9091	9	31
105	2	40	2	2	2	2	2	2	2	2	1	2	2	2	1	N	2	N	1	18.8889	12	30.6
106	1	36	1	2	1	2	2	2	1	1	1	2	1	2	1	2	2	1	1	16.3636	8	25
107	1	30	1	2	2	3	3	2	2	1	1	3	2	1	1	2	2	N	2	21	11	31.875
108	1	27	2	2	3	3	3	3	2	3	2	3	3	1	2	2	3	2	2	24.5455	17	41
109	1	46	2	3	2	3	2	3	2	1	1	3	3	2	2	2	2	2	1	24.5455	12	36
110	1	27	2	3	3	4	3	3	1	1	1	3	1	1	2	3	1	2	1	25.4545	8	35
111	1	44	2	2	2	2	1	1	1	1	1	2	2	2	2	2	2	3	2	19.0909	11	30
112	1	47	1	1	2	1	1	2	1	1	1	2	2	1	1	1	1	1	2	13.6364	9	22
113	2	45	1	2	1	1	2	1	1	1	1	1	1	1	1	1	2	1	N	11.8182	8.16667	20.1875
114	2	47	1	1	2	2	1	1	1	1	1	1	1	1	1	1	1	1	1	11.8182	7	19
115	2	42	2	2	2	2	3	2	2	2	1	3	3	2	1	1	2	2	1	20.9091	13	33
116	2	32	2	2	2	2	2	1	1	1	1	1	2	1	2	2	2	1	1	16.3636	10	26
117	1	45	2	2	2	3	3	3	3	2	2	3	3	2	2	3	3	3	2	26.3636	17	43
118	1	34	1	3	4	4	3	2	1	2	1	3	2	1	1	2	2	3	2	25.4545	11	37
119	2	31	1	2	1	2	2	1	2	1	1	2	2	N	1	1	2	1	1	15	10	24.4375
120	2	42	1	2	2	2	2	2	2	2	1	2	2	1	1	1	1	1	1	16.3636	10	26
121	1	36	1	3	3	4	3	3	3	1	1	3	2	N	3	2	3	3	1	29	12	41.4375
122	1	52	1	2	2	2	2	2	1	1	1	2	2	1	1	2	2	2	1	18.1818	9	27
123	2	38	1	2	1	2	2	2	1	2	1	2	1	N	N	2	2	1	1	16.6667	9	26.0667
124	1	35	3	3	2	3	3	3	2	2	1	3	3	2	2	2	2	2	2	25.4545	15	40
125	1	18	1	3	2	3	3	2	1	1	1	2	2	1	1	2	2	1	1	20	9	29
126	1	38	2	1	2	2	1	1	2	1	1	2	2	1	1	N	2	2	2	15	12	26.5625
127	2	38	1	1	2	2	1	1	1	1	1	1	1	1	1	1	1	1	1	11.8182	7	19
128	2	26	2	1	1	2	1	1	1	1	1	1	2	1	1	2	1	1	N	12.7273	9.33333	21.25
129	1	46	1	2	2	2	2	3	2	1	1	3	3	1	1	2	2	2	2	20.9091	12	32
130	1	21	2	3	2	2	3	1	3	2	2	2	2	1	2	2	3	N	N	20	16.3333	36.2667
131	1	46	1	1	1	2	1	1	1	1	1	1	1	1	1	1	1	1	1	10.9091	7	18
132	1	44	2	3	4	3	4	2	2	1	1	2	2	2	2	3	1	3	2	27.2727	11	39
133	1	28	1	2	2	2	2	1	1	1	1	1	2	1	1	1	1	1	1	14.5455	8	22
134	2	28	1	2	2	2	2	2	1	3	1	2	2	1	2	2	1	2	2	19.0909	11	30
135	1	40	1	3	2	2	1	2	1	1	1	2	1	1	1	3	1	3	1	19.0909	7	27
136	1	51	2	2	3	3	3	3	2	1	1	3	2	2	2	3	2	2	1	25.4545	11	37
137	1	42	1	1	1	1	1	1	1	1	1	1	1	1	1	1	1	1	1	10	7	17
138	1	36	1	1	2	1	3	2	1	1	1	2	2	1	2	1	2	2	2	17.2727	10	27
139	1	32	3	3	3	3	3	2	3	1	2	3	3	2	3	3	2	2	N	27.2727	16.3333	43.5625
140	2	26	2	3	3	4	2	3	2	1	1	3	3	1	2	2	3	1	2	24.5455	14	38
141	2	30	2	2	2	3	1	1	1	1	1	1	3	1	2	2	2	1	2	17.2727	12	28
142	1	38	1	2	3	3	2	2	1	1	1	2	1	1	1	2	1	1	1	18.1818	7	26
143	1	39	2	3	3	4	4	3	2	2	1	3	2	2	3	2	2	2	2	28.1818	13	42
144	2	42	1	2	2	2	1	1	1	1	1	1	1	1	1	1	1	1	1	12.7273	7	20
145	1	49	1	2	2	2	2	2	2	1	1	2	1	1	1	1	2	1	1	15.4545	9	25
146	2	57	1	1	2	1	2	2	1	1	1	2	2	1	2	1	1	3	1	17.2727	8	25
147	1	40	3	3	3	4	3	3	3	1	2	4	3	2	2	3	3	2	2	29.0909	17	46
148	2	43	1	1	1	1	1	1	2	1	1	1	1	1	1	1	1	1	1	10	8	18
149	2	36	1	1	1	1	1	1	1	1	1	1	1	1	1	1	1	1	1	10	7	17
150	2	47	2	3	2	2	3	3	2	2	1	2	2	2	3	2	2	N	2	24	13	37.1875
151	1	60	1	3	3	3	3	3	2	1	1	4	2	2	2	3	2	3	N	28.1818	10.5	40.375
152	2	50	1	1	2	1	1	1	1	1	1	1	1	1	1	1	1	1	1	10.9091	7	18
153	2	59	1	3	3	3	1	1	1	1	1	2	2	1	1	2	3	1	N	18.1818	10.5	28.6875
154	1	49	2	2	2	2	2	N	2	2	1	3	2	2	2	3	N	2	1	22	11.6667	34
155	2	53	2	2	1	2	2	1	1	1	1	1	1	1	1	1	1	1	1	12.7273	8	21
156	1	49	1	2	1	2	1	2	1	1	1	1	2	1	1	1	1	1	1	13.6364	8	21
157	1	50	2	3	2	3	3	2	2	2	2	3	3	2	2	3	2	2	2	25.4545	15	40
158	1	44	1	2	2	2	1	2	1	1	1	3	1	1	1	2	1	2	1	17.2727	7	25
159	2	47	1	1	2	2	2	2	1	1	1	2	2	2	1	1	1	1	1	16.3636	8	24
160	2	31	3	3	2	3	2	2	3	3	1	3	2	2	2	3	3	3	2	24.5455	17	42
161	1	46	2	N	1	3	1	2	1	1	1	2	1	1	2	N	N	1	1	15.5556	8.16667	24.2857
162	1	43	2	3	2	3	2	2	3	1	1	2	2	1	3	3	2	2	2	22.7273	13	36
163	1	41	2	3	2	3	2	3	2	2	1	2	3	1	1	3	2	1	2	21.8182	14	35
164	1	38	1	2	2	2	1	1	1	1	1	1	2	1	1	3	1	1	2	15.4545	9	24
165	2	34	1	3	2	3	3	2	3	2	2	2	3	2	1	2	2	2	2	22.7273	15	37
166	2	40	1	2	1	3	3	2	1	1	1	2	2	1	1	2	2	2	1	19.0909	9	28
167	2	34	1	2	1	2	2	1	1	1	1	1	2	2	1	1	1	1	1	14.5455	8	22
168	2	51	1	2	2	2	2	1	2	1	1	2	1	1	1	2	2	1	1	15.4545	9	25
169	2	37	1	2	2	2	1	2	1	1	1	2	1	1	1	2	1	1	1	15.4545	7	23
170	1	47	2	3	3	3	3	2	3	1	1	2	2	2	2	2	2	2	2	23.6364	13	37
171	2	43	1	2	1	2	2	2	1	1	1	2	1	1	1	1	1	1	1	14.5455	7	22
172	2	52	1	2	1	2	2	1	2	1	1	2	2	1	1	2	1	1	1	15.4545	9	24
173	2	28	2	2	2	2	2	2	2	1	1	1	2	1	2	N	2	2	1	18	11	28.6875
174	2	49	1	2	2	2	1	1	1	1	1	2	1	1	1	2	1	1	1	14.5455	7	22
175	2	49	1	1	1	1	1	1	1	1	1	1	1	1	1	1	1	1	1	10	7	17
176	1	38	1	3	2	2	1	2	2	1	1	2	1	1	1	1	1	1	1	15.4545	8	24
177	2	36	1	1	1	2	1	1	1	1	1	1	1	1	1	1	1	1	1	10.9091	7	18
178	1	40	1	2	2	2	2	1	2	1	1	2	1	2	1	N	N	1	1	16	8.16667	24.9333
179	1	38	1	3	2	4	3	2	1	1	1	1	2	1	1	1	2	1	1	19.0909	9	28
180	2	27	2	2	2	3	2	2	2	1	1	2	2	1	1	2	2	1	2	18.1818	12	30
181	1	39	1	2	2	2	2	2	2	2	1	3	3	2	1	1	1	2	2	20	12	31
182	1	43	2	2	3	2	3	2	2	2	2	2	2	1	1	2	2	1	N	19.0909	14	32.9375
183	1	33	2	3	3	3	3	1	3	1	1	3	3	2	2	2	2	2	3	24.5455	15	39
184	1	38	1	2	2	3	1	2	1	1	1	3	1	1	1	2	1	1	1	17.2727	7	25
185	2	32	1	1	2	2	1	1	1	2	1	1	1	2	1	1	1	1	1	12.7273	8	21
186	1	43	2	2	2	3	3	2	1	2	2	2	2	1	1	2	1	1	1	19.0909	11	30
187	1	48	1	2	2	2	2	2	2	1	1	2	2	2	2	2	2	N	N	20	10.5	30.6
188	1	44	2	2	2	2	3	1	2	2	1	1	3	2	1	2	2	2	3	19.0909	15	33
189	1	30	1	2	2	2	1	1	1	1	1	2	2	2	2	1	1	1	1	16.3636	8	24
190	1	37	2	1	1	2	2	1	1	1	1	1	2	1	1	1	1	1	1	12.7273	9	21
191	1	37	1	1	1	2	1	1	1	1	1	1	1	1	1	1	1	1	1	10.9091	7	18
192	1	43	1	2	2	2	2	2	1	1	1	2	3	1	2	2	1	2	1	20	9	28
193	2	51	1	2	1	2	2	1	1	1	1	1	1	1	1	1	1	1	1	12.7273	7	20
194	1	43	1	2	4	4	1	2	2	3	1	2	2	2	2	2	2	2	1	22.7273	12	35
195	2	35	1	2	1	1	1	1	2	1	1	1	1	1	N	1	N	1	1	11	8.16667	19.2667
196	2	43	1	1	1	1	1	1	1	1	1	1	3	1	1	N	1	1	1	12	9	19.125
197	1	53	2	2	2	3	2	2	2	2	1	2	2	1	2	3	1	N	1	21	11	31.875
198	1	42	1	3	4	3	3	3	3	1	1	N	3	2	3	2	2	2	2	28	13	40.375
199	1	48	1	1	1	1	1	1	1	1	1	1	1	1	1	1	N	1	2	10	8.16667	18.0625
200	1	46	2	2	3	3	3	3	3	2	2	3	N	1	3	1	3	3	1	25	15.1667	40.375
201	2	39	2	3	1	4	1	2	3	1	2	2	2	2	2	3	3	3	N	22.7273	15.1667	38.25
202	2	26	2	3	3	2	1	2	2	1	1	1	3	1	2	N	2	N	2	20	13	31.7333
203	2	39	1	1	2	2	2	1	2	1	1	2	2	2	1	1	N	1	1	15.4545	9.33333	24.4375
204	2	35	1	1	1	2	1	1	1	1	1	1	1	1	1	2	1	N	1	12	7	19.125
205	2	33	1	1	1	2	1	1	1	1	1	1	1	1	1	2	1	1	1	11.8182	7	19
206	1	33	2	2	2	3	2	3	1	1	1	3	2	2	2	2	N	2	2	22.7273	10.5	34
207	2	26	1	1	2	2	2	1	1	1	1	2	1	1	1	1	1	1	N	13.6364	7	21.25
208	2	43	1	3	3	4	3	3	2	1	1	3	1	1	1	2	N	3	1	24.5455	8.16667	35.0625
209	2	50	1	2	2	3	2	3	1	1	1	3	1	1	2	3	N	1	1	20.9091	7	29.75
210	2	49	1	1	1	2	2	1	1	1	1	2	2	1	1	1	1	2	1	14.5455	8	22
211	1	50	N	3	4	4	4	3	3	1	1	3	3	1	1	3	2	3	3	29.0909	15.1667	44.625
212	2	48	1	1	1	2	2	2	2	1	1	1	2	1	1	1	N	2	2	14.5455	10.5	24.4375
213	2	22	2	2	2	2	2	1	2	1	2	1	1	1	1	2	2	N	1	15	11	26.5625
214	2	51	1	2	2	2	2	2	1	2	1	2	2	1	1	2	2	2	1	18.1818	10	28
215	1	50	2	3	3	3	2	N	3	1	1	3	3	2	2	2	3	2	3	25	16	40.375
216	2	44	1	1	1	1	1	1	1	1	1	1	2	1	1	1	1	1	1	10.9091	8	18
217	1	18	2	3	2	4	3	3	2	1	1	2	3	1	2	3	3	3	1	26.3636	13	39
218	2	51	1	2	2	2	2	2	2	1	1	2	2	2	2	2	3	2	1	20	11	31
219	1	44	2	2	2	2	2	1	1	1	1	1	1	1	1	2	2	1	1	14.5455	9	24
220	1	46	3	3	4	4	3	3	3	2	2	4	3	2	3	3	3	3	2	31.8182	18	50
221	1	44	2	1	1	2	1	1	1	1	1	1	1	1	1	1	3	1	1	10.9091	10	21
222	1	58	2	3	3	3	4	3	3	2	1	4	3	2	3	3	2	3	2	30.9091	15	46
223	2	44	2	1	2	3	3	2	1	1	1	2	1	1	2	2	1	1	1	18.1818	8	27
224	2	31	1	2	2	3	2	2	1	1	1	2	2	1	1	1	2	2	1	18.1818	9	27
225	2	38	2	3	2	3	3	3	2	2	1	3	2	2	3	3	3	2	N	26.3636	14	41.4375
226	2	38	2	3	3	3	3	3	3	2	1	3	3	2	3	2	3	1	3	26.3636	17	43
227	1	22	1	2	3	2	2	3	2	1	1	3	2	1	1	N	2	2	1	21	10	30.8125
228	2	53	1	2	2	2	2	2	1	1	1	2	2	2	1	1	1	1	1	17.2727	8	25
229	1	45	3	3	2	3	2	2	3	2	1	3	2	2	3	2	2	3	N	24.5455	15.1667	40.375
230	2	32	2	3	2	3	2	2	3	1	1	3	3	1	1	2	2	1	3	20.9091	15	35
231	1	35	2	3	3	3	3	3	2	1	1	3	3	1	3	3	2	3	2	28.1818	13	41
232	2	49	1	2	3	3	2	3	2	1	1	2	2	2	3	2	2	1	1	22.7273	10	33
233	2	55	1	1	1	2	2	1	1	1	1	1	2	1	1	2	1	1	1	13.6364	8	21
234	1	55	2	2	2	2	2	1	2	1	1	1	1	1	2	1	1	1	1	14.5455	9	24
235	2	59	1	2	2	1	1	2	1	1	1	2	1	1	1	1	1	1	1	13.6364	7	21
236	2	45	1	3	2	3	3	2	3	2	1	3	3	2	2	2	3	2	2	24.5455	15	39
237	1	54	3	3	2	3	3	3	2	1	1	3	2	1	1	2	N	2	N	22.7273	12.6	36.2667
238	2	61	1	1	1	1	3	1	1	1	1	2	1	1	1	1	1	1	N	12.7273	7	20.1875
239	2	59	1	2	1	2	2	2	1	1	1	2	2	1	1	1	2	1	2	15.4545	10	25
240	2	26	1	1	1	2	1	2	1	1	1	2	2	1	1	1	1	1	2	13.6364	9	22
241	1	30	1	2	2	2	3	1	2	1	1	2	2	1	1	1	2	2	1	17.2727	10	27
242	1	41	1	3	2	3	3	1	3	1	1	2	2	1	1	3	N	3	1	21.8182	10.5	32.9375
243	2	55	1	2	2	2	3	2	1	1	1	2	3	N	N	2	N	3	3	23.3333	11.6667	34
244	2	42	1	2	2	3	3	2	2	1	1	2	2	1	1	2	2	3	2	20.9091	11	32
245	2	49	2	3	2	2	3	2	3	1	1	2	1	2	3	2	3	1	1	20.9091	12	34
246	2	55	2	3	3	3	3	3	2	3	1	3	3	2	2	3	3	3	3	28.1818	17	45
247	2	30	1	3	3	4	2	3	2	1	1	3	3	2	2	2	2	2	2	26.3636	12	38
248	1	26	1	3	3	4	3	2	3	1	1	3	2	2	1	2	3	3	N	25.4545	12.8333	39.3125
249	2	37	1	2	2	2	2	2	1	2	1	2	3	1	1	2	1	1	N	18.1818	10.5	27.625
250	1	42	2	2	2	2	3	2	2	2	1	3	2	2	2	2	1	1	2	20.9091	12	33
251	1	46	2	3	3	4	1	3	2	1	1	2	2	2	2	2	2	2	N	23.6364	11.6667	36.125
252	1	65	2	2	2	3	2	2	1	3	1	2	3	1	1	2	2	N	2	20	14	32.9375
253	2	33	2	2	1	2	1	1	2	1	1	1	2	1	2	2	N	1	N	14.5455	11.2	24.9333
254	2	48	1	2	1	2	1	1	1	1	1	1	1	1	1	1	1	1	1	11.8182	7	19
255	2	61	1	2	2	2	2	1	1	1	1	1	2	1	1	2	2	2	2	16.3636	10	26
256	2	36	1	2	2	2	2	1	1	1	1	2	3	2	1	1	1	1	2	17.2727	10	26
257	2	47	1	3	3	3	3	1	1	1	1	3	2	2	1	3	2	2	1	23.6364	9	33
258	2	38	2	3	2	3	3	2	1	2	1	3	2	1	3	2	2	3	1	24.5455	11	36
259	2	35	1	1	1	1	1	2	1	1	1	2	2	1	1	1	1	1	1	12.7273	8	20
260	1	37	1	N	2	2	2	1	1	1	1	2	2	1	1	3	N	1	2	17	9.33333	26.0667
261	2	39	1	2	2	2	2	2	1	1	1	2	2	2	2	2	1	2	1	20	8	28
262	2	45	2	1	2	2	2	2	2	1	1	2	2	1	1	2	2	2	2	17.2727	12	29
263	1	49	2	3	3	4	3	3	3	2	1	3	3	2	2	2	2	2	2	27.2727	15	42
264	1	47	1	3	2	3	2	1	1	1	1	2	1	2	2	3	1	2	1	20.9091	7	29
265	2	46	1	2	2	3	2	3	2	1	1	3	2	2	2	2	2	N	2	23	11	34
266	2	59	3	2	3	3	3	2	3	2	1	3	3	2	2	2	2	2	2	24.5455	16	40
267	1	38	1	3	2	3	2	1	N	2	1	1	2	1	1	3	2	1	1	18.1818	10.5	28.6875
268	1	51	1	2	3	3	2	3	2	1	1	2	2	1	2	2	1	2	1	21.8182	9	31
269	2	49	1	2	2	2	2	2	2	2	1	2	2	1	1	1	2	1	1	16.3636	11	27
270	2	40	1	3	2	3	3	3	2	1	1	2	2	2	3	2	1	3	2	25.4545	10	36
271	1	35	1	2	1	2	2	1	1	1	1	2	2	1	1	1	1	1	1	14.5455	8	22
272	2	39	2	3	3	3	3	3	3	2	N	2	2	1	3	3	3	3	N	26.3636	16.8	44.2
273	1	35	3	3	4	4	4	2	3	3	2	3	3	1	2	3	3	3	2	29.0909	19	48
274	1	48	3	3	2	3	2	3	N	1	1	4	3	2	2	2	2	3	2	26.3636	14	40.375
275	2	40	2	3	3	3	3	2	2	3	2	2	2	2	2	2	3	1	N	22.7273	16.3333	39.3125
276	1	37	1	2	3	2	2	2	1	1	1	2	2	1	1	2	2	2	2	19.0909	10	29
277	1	34	1	1	1	2	1	1	1	1	1	2	2	1	1	2	2	2	2	14.5455	10	24
278	2	52	1	1	2	3	3	1	2	1	1	2	2	1	2	1	1	3	2	19.0909	10	29
279	2	54	2	3	3	3	3	2	2	2	1	3	3	2	3	2	3	2	3	26.3636	16	42
280	1	28	1	2	3	3	3	3	3	2	2	3	2	2	1	2	3	3	N	24.5455	15.1667	40.375
281	2	63	1	3	3	3	2	2	2	2	1	2	2	2	1	2	N	N	N	22	11.2	34
282	2	54	2	3	2	3	3	3	3	2	1	2	2	2	1	2	3	3	2	23.6364	15	39
283	1	34	2	2	2	2	2	2	1	1	1	1	2	1	1	1	N	1	2	15.4545	10.5	25.5
284	2	43	1	1	1	2	1	1	1	1	1	1	1	1	1	1	2	1	1	10.9091	8	19
285	2	57	2	3	2	3	3	2	2	2	2	3	2	2	2	2	3	3	2	24.5455	15	40
286	1	58	1	2	1	2	1	2	1	1	1	1	2	1	1	1	1	N	2	14	9	22.3125
287	2	54	2	2	2	3	3	2	2	1	1	2	1	2	3	2	3	2	2	21.8182	12	35
288	1	42	1	3	2	2	2	3	3	1	1	2	3	1	1	1	2	N	2	20	13	31.875
289	1	30	1	2	2	2	2	1	1	2	1	1	2	1	2	2	2	1	2	16.3636	11	27
290	1	31	2	2	1	1	2	1	3	1	1	2	1	1	1	1	3	1	1	12.7273	12	25
291	1	56	3	3	3	4	3	3	2	3	2	3	3	2	3	3	3	3	3	30	19	49
292	1	48	3	3	3	3	3	2	2	3	1	2	3	2	1	2	3	3	2	24.5455	17	41
293	2	54	3	3	3	3	3	3	3	2	2	2	2	2	2	3	2	N	1	26	15	41.4375
294	1	47	2	3	2	3	2	2	2	1	1	3	2	1	2	3	2	2	N	22.7273	11.6667	35.0625
295	1	20	1	1	1	1	3	1	2	1	1	1	1	1	1	1	1	2	1	12.7273	8	21
296	2	35	2	2	3	3	3	3	3	3	2	3	N	2	3	N	2	2	2	26.6667	16.3333	43.0667
297	2	37	1	2	1	2	1	1	1	1	1	1	1	1	1	N	1	1	1	12	7	19.125
298	1	36	2	1	2	1	1	1	2	1	1	2	2	N	1	1	2	1	1	13	11	23.375
299	1	56	2	2	2	3	2	1	1	2	1	2	2	2	1	2	2	1	1	18.1818	11	29
300	1	32	2	2	3	2	3	2	2	2	1	2	3	1	2	2	2	2	2	21.8182	14	35
301	1	40	1	2	2	2	2	2	1	1	1	2	2	1	1	1	1	2	1	17.2727	8	25
302	1	48	3	3	2	3	4	3	3	2	2	2	3	2	2	3	2	3	2	27.2727	17	44
303	2	39	2	3	3	3	3	2	2	1	2	2	3	2	3	N	3	3	2	27	15	41.4375
304	1	35	2	2	2	2	1	2	1	2	1	2	2	2	1	2	1	1	N	17.2727	10.5	27.625
305	2	35	1	2	2	3	2	1	2	1	1	2	1	1	1	2	N	2	N	17.2727	8.4	27.2
306	1	55	1	1	2	2	2	2	1	1	1	2	2	1	1	2	1	1	2	16.3636	9	25
307	2	45	2	3	3	3	2	3	3	3	2	3	2	2	3	3	3	N	N	27	17.5	45.3333
308	2	40	1	2	2	2	2	1	1	1	1	1	1	2	2	1	1	1	1	15.4545	7	23
309	1	55	1	2	2	3	1	1	1	1	1	2	2	2	2	2	2	2	1	19.0909	9	28
310	1	42	1	3	2	3	2	3	1	1	1	3	2	2	3	N	N	3	N	26	8.4	36.4286
311	2	60	2	3	2	3	2	2	2	2	1	3	2	2	2	2	2	3	2	23.6364	13	37
312	1	60	1	1	1	2	1	1	1	1	1	2	1	1	3	1	1	1	N	13.6364	7	21.25
313	1	35	1	1	2	1	1	1	2	1	1	1	2	1	1	2	2	1	1	12.7273	10	22
314	2	37	2	1	1	2	3	1	1	2	1	2	1	1	1	1	1	N	1	14	9	23.375
315	2	47	1	1	1	1	1	1	1	1	1	1	1	1	1	1	1	1	1	10	7	17
316	1	47	1	2	2	2	2	2	1	2	1	2	2	2	2	2	2	N	2	20	11	30.8125
317	1	44	3	3	4	4	4	3	3	2	1	4	3	2	3	2	3	2	2	30.9091	17	48
318	2	32	2	2	3	3	3	3	2	2	1	3	2	2	3	3	2	1	N	25.4545	12.8333	39.3125
319	2	50	1	2	1	1	1	2	1	1	1	2	1	1	1	1	1	1	1	12.7273	7	20
320	1	47	1	3	2	1	2	3	1	1	1	3	2	2	1	1	1	N	1	20	8	27.625
321	2	46	2	3	3	2	3	3	3	2	1	3	3	2	2	3	2	3	2	27.2727	15	42
322	2	39	1	2	2	2	2	1	1	2	1	2	2	1	1	1	1	2	1	16.3636	9	25
323	2	44	2	3	2	3	2	3	3	2	2	3	3	2	2	3	3	1	2	24.5455	17	41
324	2	46	3	3	3	3	2	3	3	1	1	4	3	2	3	3	2	2	2	28.1818	15	43
325	2	34	1	3	3	3	2	3	1	1	1	3	2	2	3	2	2	2	2	25.4545	10	36
326	2	58	2	2	2	2	2	2	2	2	1	2	2	2	1	2	N	2	N	19.0909	12.6	31.7333
327	2	55	1	1	2	2	1	2	1	1	1	2	2	1	1	N	1	1	1	15	8	22.3125
328	2	43	1	2	2	2	2	3	3	1	1	2	2	1	2	N	3	1	1	19	12	30.8125
329	1	38	1	2	2	2	2	2	1	1	1	1	2	1	1	2	1	2	1	17.2727	8	25
330	1	47	1	2	1	2	2	1	1	1	1	2	2	1	1	1	1	2	N	15.4545	8.16667	23.375
331	2	36	1	1	2	1	2	1	1	1	1	2	2	1	1	1	N	1	N	13.6364	8.4	21.5333
332	2	55	1	2	3	3	3	3	1	1	1	3	2	1	2	2	2	2	2	23.6364	10	34
333	2	46	1	2	2	3	2	2	1	1	1	2	2	2	2	2	2	1	N	20	9.33333	29.75
334	2	46	1	2	3	3	1	2	1	1	1	3	2	2	2	2	2	1	1	20.9091	9	30
335	1	40	2	2	1	1	2	2	2	1	1	1	1	1	1	1	2	2	1	13.6364	10	24
336	1	55	2	2	3	3	2	2	2	1	2	2	2	1	1	3	2	2	N	20.9091	12.8333	34
337	1	38	2	2	2	2	2	2	3	1	2	2	2	1	1	1	2	1	1	16.3636	13	29
338	2	39	1	1	1	1	1	1	1	1	1	1	1	1	1	1	1	1	1	10	7	17
339	1	29	1	3	3	3	3	2	2	1	1	2	2	2	2	2	2	2	1	23.6364	10	34
340	2	35	1	2	2	2	2	2	1	2	1	1	2	2	2	2	N	2	N	19.0909	9.8	29.4667
341	1	33	3	3	2	3	2	2	2	2	2	2	2	1	2	2	3	3	2	21.8182	16	38
342	2	50	2	2	2	2	1	2	2	2	1	2	1	1	2	1	2	1	2	15.4545	12	28
343	1	50	2	3	3	3	3	3	2	2	1	3	3	2	3	3	2	2	2	28.1818	14	42
344	1	52	1	2	2	2	3	2	1	1	1	2	2	2	3	2	N	3	N	22.7273	8.4	32.8667
345	2	36	1	3	3	3	2	3	2	1	1	2	2	1	1	2	2	1	N	20.9091	10.5	31.875
346	1	56	1	3	1	2	1	1	1	1	1	1	1	2	1	N	1	2	1	15	7	22.3125
347	2	61	2	3	2	3	3	3	2	1	1	3	3	2	2	3	2	2	N	26.3636	12.8333	39.3125
348	2	62	2	2	2	2	2	1	1	2	1	2	2	1	2	1	2	2	1	17.2727	11	28
349	2	48	2	2	2	3	3	3	2	1	2	3	3	2	2	N	2	3	2	26	14	39.3125
350	2	59	1	2	2	2	1	1	1	1	1	1	1	1	1	1	1	2	1	13.6364	7	21
351	1	50	2	2	2	2	3	2	2	1	2	1	2	2	1	2	N	N	2	19	12.8333	31.7333
352	2	48	1	2	2	2	2	1	1	1	1	1	2	1	1	1	1	1	1	14.5455	8	22
353	1	44	2	2	3	3	3	3	2	2	1	3	3	2	2	2	2	2	N	25.4545	14	39.3125
354	2	37	1	2	2	2	2	2	2	1	1	2	2	1	1	N	2	2	2	18	11	28.6875
355	1	66	1	2	2	2	3	2	2	1	1	2	2	2	3	1	1	2	1	20.9091	9	30
356	1	33	1	1	1	1	1	1	1	1	1	1	2	1	1	1	1	1	1	10.9091	8	18
357	2	47	2	3	3	3	2	3	2	3	2	3	3	2	3	3	2	3	2	28.1818	16	44
358	1	37	1	1	1	2	1	1	1	1	N	2	1	1	1	1	1	1	1	11.8182	7	19.125
359	1	45	3	3	3	3	2	3	3	1	2	3	3	2	1	2	2	2	3	24.5455	17	41
360	1	51	2	3	3	3	3	3	3	2	1	3	3	2	3	2	2	2	2	27.2727	15	42
361	2	47	2	2	2	3	3	1	1	2	1	2	1	1	1	3	2	2	N	19.0909	10.5	30.8125
362	2	57	2	3	3	3	3	3	3	2	2	3	3	2	3	2	2	2	2	27.2727	16	43
363	2	39	1	3	1	2	2	2	1	1	1	1	1	2	1	2	N	1	1	16.3636	7	24.4375
364	2	47	3	1	2	2	3	2	2	2	2	3	2	2	3	1	1	1	1	20	13	33
365	2	47	1	2	1	2	1	2	1	1	1	2	1	2	1	1	1	2	1	15.4545	7	23
366	2	37	1	1	1	2	1	1	1	1	1	2	1	1	1	1	1	1	1	11.8182	7	19
367	1	52	2	2	2	3	2	2	2	1	1	2	2	1	1	2	2	2	2	19.0909	12	31
368	1	37	1	1	2	2	2	2	1	2	1	2	2	1	2	2	1	1	1	17.2727	9	26
369	1	55	2	3	2	2	2	1	3	2	1	1	2	1	1	3	1	1	1	17.2727	12	29
370	2	55	1	2	1	1	2	1	1	1	1	2	1	1	1	1	1	1	1	12.7273	7	20
371	2	50	2	2	2	2	3	2	2	2	1	2	2	1	1	N	2	1	1	18	12	29.75
372	2	29	1	2	1	2	2	1	1	1	1	2	2	2	1	2	1	2	1	17.2727	8	25
373	2	45	1	3	3	3	2	3	2	1	2	3	2	2	2	2	N	2	2	24.5455	11.6667	37.1875
374	2	48	2	2	2	3	2	2	2	2	1	2	3	2	2	2	2	1	2	20.9091	14	34
375	2	51	2	3	3	3	2	3	3	2	1	3	2	1	2	3	3	3	1	25.4545	14	40
376	2	52	2	2	2	2	2	2	1	1	1	2	1	2	2	1	1	1	1	17.2727	8	26
377	2	48	2	2	2	3	3	1	1	N	1	2	1	1	1	1	1	1	1	16.3636	8.16667	25.5
378	2	40	1	1	2	2	1	1	1	2	1	1	2	1	1	2	1	1	1	13.6364	9	22
379	2	31	1	2	2	2	2	1	2	1	1	1	2	2	1	1	2	1	1	15.4545	10	25
380	2	55	2	3	2	3	3	3	3	1	1	3	3	1	1	2	2	3	N	24.5455	14	38.25
381	1	47	2	2	1	2	1	1	2	1	1	2	2	1	1	N	2	1	2	14	12	25.5
382	1	48	1	2	2	3	2	1	2	2	1	2	2	2	1	3	2	2	1	20	11	31
383	1	50	1	2	2	3	1	3	3	1	1	3	3	1	2	N	N	2	3	22	14	35.1333
384	2	55	2	2	2	2	3	1	3	1	1	2	3	2	N	2	3	N	2	21.1111	15	35.1333
385	2	39	1	2	1	2	2	3	2	1	1	2	2	2	2	1	2	2	2	19.0909	11	30
386	2	56	2	2	2	2	2	1	1	1	1	2	2	1	1	1	1	1	1	15.4545	9	24
387	2	47	2	2	2	2	2	1	1	1	1	1	1	1	1	2	1	N	1	15	8	23.375
388	1	49	2	2	3	3	3	2	3	1	1	3	2	N	2	1	2	1	1	22	12	34
389	2	36	1	1	1	1	1	1	1	1	1	1	1	1	1	1	1	1	1	10	7	17
390	1	51	2	3	3	3	3	3	1	2	1	3	3	2	3	2	2	2	N	27.2727	12.8333	40.375
391	1	49	1	3	2	4	3	2	3	1	1	2	2	1	2	2	1	3	2	23.6364	11	35
392	2	51	2	2	2	2	3	1	3	1	1	2	2	1	2	2	2	2	2	19.0909	13	32
393	2	46	2	2	3	2	2	2	1	1	1	2	2	2	2	2	1	2	2	20.9091	10	31
394	1	39	1	2	1	3	3	2	1	1	1	2	2	1	2	1	1	2	1	19.0909	8	27
395	1	45	2	3	2	3	2	2	2	1	1	2	2	1	1	3	2	1	2	20	12	32
396	2	61	1	2	2	2	1	1	2	1	1	1	1	2	1	1	1	1	1	13.6364	8	22
397	1	53	2	2	2	2	3	3	2	1	1	3	2	1	3	N	2	3	2	24	12	36.125
398	2	36	1	1	1	2	2	2	1	1	1	2	1	1	1	1	1	1	1	13.6364	7	21
399	2	31	1	2	1	3	1	1	2	1	1	1	2	1	1	2	N	1	N	14.5455	9.8	23.8
400	1	44	2	3	3	4	2	3	3	3	1	3	3	2	3	3	N	3	N	29.0909	16.8	46.4667
401	1	44	2	3	3	4	2	3	3	3	1	3	3	2	3	3	2	3	N	29.0909	16.3333	45.6875
402	2	52	2	2	2	2	3	2	2	1	1	2	3	2	2	2	2	2	1	21.8182	12	33
403	2	46	1	2	2	2	1	1	1	1	1	2	2	1	2	2	2	N	2	17	10	26.5625
404	2	60	1	2	2	2	1	2	1	1	1	1	1	1	1	2	1	1	1	14.5455	7	22
405	2	55	1	3	2	2	2	2	2	2	1	2	2	2	2	2	2	N	N	21	11.6667	32.8667
406	2	53	2	2	2	3	1	1	3	1	1	2	2	1	1	2	2	2	2	17.2727	13	30
407	2	49	1	2	2	2	1	1	1	1	1	2	3	1	1	1	1	1	1	15.4545	9	23
408	1	57	1	3	2	2	2	2	2	2	1	3	2	2	3	2	1	2	2	22.7273	11	34
409	1	38	3	3	3	3	N	N	3	2	2	3	3	2	3	3	3	2	2	27.7778	18	45.3333
410	2	61	2	2	2	2	2	2	1	1	1	2	2	1	1	2	2	1	2	17.2727	11	28
411	2	53	2	2	3	3	3	3	2	2	1	3	3	1	3	2	2	2	2	25.4545	14	39
412	1	34	1	2	2	2	1	1	1	1	1	2	2	1	1	1	1	1	1	14.5455	8	22
413	1	50	2	3	3	3	3	3	2	2	1	3	2	1	1	1	2	3	N	23.6364	12.8333	37.1875
414	1	52	2	3	3	3	2	2	3	2	2	3	3	2	3	3	3	3	3	27.2727	18	45
415	1	41	2	1	2	2	1	2	2	1	1	2	2	1	1	2	1	1	1	15.4545	10	25
416	2	52	1	2	2	3	3	2	1	1	1	2	2	1	2	1	N	2	1	20	8.16667	28.6875
417	1	48	3	3	3	3	3	3	3	3	2	3	3	2	3	2	2	2	2	27.2727	18	45
418	1	48	3	3	3	3	3	3	3	3	2	3	3	2	3	2	2	2	2	27.2727	18	45
419	1	38	1	2	2	2	1	1	1	1	1	1	1	1	1	2	1	1	1	13.6364	7	21
420	2	48	1	3	2	2	2	1	2	1	1	2	2	1	1	1	2	2	1	17.2727	10	27
421	1	27	1	2	2	3	2	1	1	1	1	1	1	1	1	2	1	2	1	16.3636	7	24
422	2	36	1	2	2	2	2	2	1	1	1	2	2	1	1	2	N	2	1	18.1818	8.16667	26.5625
423	1	39	1	3	4	3	4	3	2	2	1	4	2	2	2	2	2	3	N	29.0909	11.6667	42.5
424	1	43	2	2	2	2	3	3	3	1	1	2	3	2	1	3	3	2	2	22.7273	15	37
425	1	42	2	3	2	2	3	2	3	2	2	2	3	1	3	2	2	2	2	22.7273	16	38
426	2	33	1	3	2	3	2	1	1	1	1	2	2	1	2	2	1	2	N	20	8.16667	28.6875
427	2	52	1	2	2	2	2	2	1	1	1	2	2	1	1	2	1	1	1	17.2727	8	25
428	2	55	2	2	1	2	1	1	1	1	2	2	2	1	1	N	2	1	2	14	12	25.5
429	1	43	1	2	2	3	3	3	1	1	1	3	2	2	1	2	2	3	1	23.6364	9	33
430	1	49	1	2	1	2	1	1	1	1	1	1	1	1	2	3	2	1	1	14.5455	8	23
431	1	46	3	3	2	2	3	1	3	1	2	2	3	1	2	1	3	2	2	20	17	36
432	1	40	1	2	2	3	2	1	2	1	1	2	1	1	1	2	1	1	1	16.3636	8	25
433	1	49	1	3	2	3	4	3	2	2	1	3	3	2	2	2	2	1	2	25.4545	13	38
434	1	46	1	3	3	3	2	1	1	1	1	1	1	1	1	2	2	N	1	18	8	26.5625
435	1	47	2	3	3	3	3	2	3	2	1	2	3	2	3	3	3	2	2	26.3636	16	42
436	1	53	1	3	2	3	3	2	3	1	1	2	1	1	1	3	2	N	1	21	10	31.875
437	1	37	2	2	2	3	3	2	2	1	1	2	2	1	1	2	2	3	3	20.9091	13	34
438	1	48	1	1	2	2	2	2	1	1	1	2	2	1	1	1	1	1	1	15.4545	8	23
439	2	46	3	3	3	3	2	2	3	2	2	2	2	1	1	3	3	3	3	22.7273	18	41
440	1	28	1	2	3	3	2	3	2	2	1	3	2	2	2	2	1	1	1	22.7273	10	33
441	2	47	1	2	1	2	2	2	3	1	1	2	2	1	1	N	N	2	1	17	10.5	27.2
442	2	53	2	2	2	2	1	2	1	1	1	2	2	1	1	2	2	2	1	17.2727	10	27
443	1	45	2	2	2	3	3	3	3	2	2	3	2	2	2	2	3	2	2	23.6364	16	40
444	1	36	1	1	2	2	1	2	1	1	1	2	1	1	1	2	1	1	1	14.5455	7	22
445	2	50	2	2	2	2	2	2	1	1	1	2	2	1	1	1	1	1	1	16.3636	9	25
446	2	59	1	1	2	2	1	1	1	1	1	2	2	1	1	1	1	2	1	14.5455	8	22
447	1	58	2	2	3	3	2	3	2	1	1	3	3	2	2	2	2	2	2	24.5455	13	37
448	1	47	1	3	1	3	4	1	3	2	2	2	3	2	2	2	3	3	3	23.6364	17	40
449	1	55	2	N	4	4	2	3	2	1	1	3	2	2	3	3	N	3	2	29	11.6667	41.9333
450	1	59	1	3	2	3	3	3	2	1	1	3	3	2	3	2	2	2	2	26.3636	12	38
451	1	42	1	1	2	2	1	1	1	1	1	2	1	1	1	2	1	1	1	13.6364	7	21
452	2	29	2	3	1	3	2	1	1	1	1	2	2	1	1	2	2	2	2	18.1818	11	29
453	1	45	1	1	2	2	2	1	1	1	1	1	1	1	1	1	1	1	1	12.7273	7	20
454	1	42	3	3	3	3	3	3	N	2	1	3	3	1	3	3	3	3	2	28.1818	16.3333	44.625
455	1	42	1	3	2	2	3	2	2	1	1	2	2	2	N	2	2	3	3	23	12	35.0625
456	1	61	1	1	2	2	2	2	1	2	1	2	2	1	2	1	1	2	1	17.2727	9	26
457	1	55	1	3	3	N	3	3	1	1	1	3	2	2	3	N	N	2	N	26.6667	8.4	36.6154
458	1	50	2	2	2	3	3	1	2	1	1	1	2	1	1	2	2	1	2	17.2727	12	29
459	2	63	1	1	2	2	1	1	1	1	1	2	1	1	1	1	1	1	1	12.7273	7	20
460	2	46	1	1	1	2	2	1	1	1	1	2	2	2	1	2	1	1	1	15.4545	8	23
461	2	54	1	2	2	2	3	2	2	2	1	3	3	1	2	3	2	2	2	22.7273	13	35
462	1	37	2	3	3	2	2	2	3	2	1	2	2	2	1	2	2	N	2	21	14	35.0625
463	2	53	1	1	2	2	2	1	1	1	1	1	2	2	1	2	1	1	1	15.4545	8	23
464	1	44	3	3	4	2	4	3	3	1	2	4	3	2	1	2	2	1	2	26.3636	16	42
465	1	37	1	2	2	2	4	1	2	2	1	2	2	2	1	2	2	3	2	20.9091	12	33
466	2	52	1	2	2	3	2	2	2	1	1	2	2	2	2	2	2	2	2	20.9091	11	32
467	2	54	2	3	1	3	3	2	2	1	1	3	2	1	2	2	2	1	1	20.9091	11	32
468	2	52	2	3	3	4	1	3	3	1	1	2	3	1	1	3	2	2	2	23.6364	14	37
469	2	36	2	1	2	3	2	2	1	1	1	2	3	2	1	2	1	1	2	19.0909	11	29
470	2	38	1	2	3	3	1	1	1	1	1	1	2	1	2	2	1	1	1	17.2727	8	25
471	1	35	2	2	2	2	3	1	3	1	1	2	2	2	1	1	2	3	2	19.0909	13	32
472	2	44	1	2	1	2	1	1	1	1	1	2	1	1	1	2	1	1	1	13.6364	7	21
473	1	49	1	2	2	1	1	2	1	1	1	2	1	2	3	1	1	2	1	17.2727	7	25
474	2	62	2	1	2	3	3	2	2	1	1	3	1	2	2	1	2	N	1	20	10	30.8125
475	2	27	1	3	4	3	3	2	2	1	2	2	1	2	2	3	2	3	1	25.4545	10	37
476	1	41	2	2	3	3	3	3	3	2	2	3	3	2	3	2	2	3	2	27.2727	16	43
477	1	36	2	2	2	3	2	3	2	1	1	3	2	2	1	2	3	2	3	21.8182	14	36
478	1	33	1	3	4	4	4	3	2	1	1	4	2	1	2	3	2	3	1	30	10	41
479	1	44	1	3	2	3	2	2	1	1	1	3	3	1	1	2	1	2	1	21.8182	9	30
480	2	29	1	2	2	2	2	2	1	1	1	2	1	2	1	1	2	2	1	17.2727	8	26
481	1	25	1	2	3	3	1	3	1	3	1	3	2	1	3	N	1	1	1	22	10	31.875
482	1	36	2	2	3	3	1	2	3	1	1	3	2	2	3	2	2	1	2	21.8182	13	35
483	1	66	2	3	2	2	4	3	2	1	1	3	2	2	2	2	N	3	2	25.4545	11.6667	38.25
484	1	56	1	2	1	1	1	1	1	1	1	1	1	1	3	3	1	1	1	14.5455	7	22
485	2	52	1	2	2	2	3	1	1	1	1	2	2	1	2	2	2	2	1	19.0909	9	28
486	1	25	1	2	2	2	2	2	1	1	1	1	2	1	1	1	1	1	1	15.4545	8	23
487	2	45	3	3	3	4	2	3	3	3	2	3	3	2	3	2	3	2	2	27.2727	19	46
488	1	54	1	2	2	2	2	1	1	1	1	1	2	1	2	2	1	2	1	17.2727	8	25
489	1	37	3	3	3	3	2	2	3	1	2	3	2	1	2	2	3	3	2	23.6364	16	40
490	2	44	2	3	3	3	2	3	2	1	1	3	2	2	3	2	2	2	1	25.4545	11	37
491	2	59	1	1	1	1	1	1	1	1	1	1	1	1	1	1	1	1	1	10	7	17
492	2	55	2	3	3	2	2	2	2	1	1	2	2	2	2	2	2	1	2	20.9091	12	33
493	1	50	3	3	3	4	3	3	3	3	2	3	3	2	3	3	3	3	3	30	20	50
494	1	29	2	3	3	3	3	2	3	2	1	3	3	2	3	2	2	2	2	26.3636	15	41
495	2	59	1	2	1	2	2	1	1	1	1	2	2	1	1	1	2	1	1	14.5455	9	23
496	2	60	1	1	1	2	1	1	1	1	1	2	3	2	2	N	N	1	3	16	11.6667	26.0667
497	1	45	2	3	3	3	3	3	2	2	1	3	2	2	2	2	2	2	2	25.4545	13	39
498	2	54	1	2	2	N	2	2	1	1	1	2	2	1	1	N	2	N	N	17.5	9.33333	26.1538
499	2	50	2	3	2	2	3	3	3	1	1	2	3	2	2	2	2	2	2	23.6364	14	37
500	1	54	2	3	2	3	1	2	3	1	1	1	2	1	1	2	3	3	2	19.0909	14	33
501	1	44	1	1	2	2	3	2	3	1	1	2	3	1	2	1	2	3	2	20	13	32
502	1	44	1	1	2	2	3	2	3	1	1	2	3	1	2	1	2	3	2	20	13	32
503	1	29	1	2	2	2	1	2	1	1	1	2	2	2	2	2	1	1	1	18.1818	8	26
504	1	34	1	1	1	2	2	2	1	1	1	1	1	2	1	1	1	1	1	13.6364	7	21
505	1	38	3	3	4	4	3	3	3	3	2	3	2	2	3	3	3	3	2	30	18	49
506	1	46	1	1	2	2	2	2	1	2	1	2	2	1	1	1	1	2	1	16.3636	9	25
507	2	37	1	3	2	4	3	3	2	1	1	2	2	2	2	2	2	2	1	24.5455	10	35
508	1	34	1	2	2	2	1	1	1	1	1	1	1	1	1	1	1	1	1	12.7273	7	20
509	1	31	1	N	4	4	2	3	2	2	1	3	3	2	3	3	2	3	N	30	12.8333	43.0667
510	2	29	2	2	3	2	3	2	2	2	2	2	2	2	2	N	2	2	2	22	14	36.125
511	1	44	2	3	4	4	3	3	1	3	1	4	2	1	2	3	1	3	1	29.0909	11	41
512	2	50	2	2	2	3	2	2	2	1	1	2	2	1	2	2	3	2	2	20	13	33
513	2	33	1	2	1	2	3	3	1	1	1	3	1	2	2	3	1	3	N	22.7273	7	31.875
514	2	58	1	3	1	2	3	1	2	1	1	2	2	1	1	N	2	2	N	18	10.5	28.3333
515	2	45	1	2	3	3	2	3	2	1	1	3	2	2	2	2	2	N	1	24	10	34
516	1	59	1	1	1	2	3	2	2	2	1	1	3	1	1	N	2	3	2	18	13	29.75
517	1	24	1	2	2	2	4	3	1	1	1	4	2	2	1	1	1	3	1	23.6364	8	32
518	1	59	2	2	2	3	2	1	2	2	1	2	2	1	1	N	2	2	2	18	13	30.8125
519	1	45	2	3	3	3	3	3	2	1	1	3	3	2	3	3	3	2	N	28.1818	14	42.5
520	1	51	1	3	2	3	3	3	3	3	2	3	3	2	2	2	2	3	2	26.3636	16	42
521	1	38	3	1	2	2	4	2	3	2	2	2	2	1	2	N	3	2	N	20	17.5	37.4
522	1	61	1	2	2	1	2	1	1	1	1	1	1	1	1	1	1	1	1	12.7273	7	20
523	2	58	2	1	1	3	3	1	2	1	1	3	1	1	1	1	2	2	2	16.3636	11	28
524	1	54	2	2	2	2	N	3	2	3	2	3	3	2	2	2	2	2	1	23	15	37.1875
525	1	36	1	2	1	1	2	1	1	1	1	1	1	1	1	1	1	1	1	11.8182	7	19
526	1	57	1	3	3	3	3	3	2	1	1	2	2	2	1	3	1	2	N	24.5455	9.33333	35.0625
527	1	48	2	3	2	3	3	3	3	2	1	3	3	2	2	2	3	1	N	24.5455	16.3333	40.375
528	1	42	2	3	2	3	3	2	2	2	1	2	2	1	2	3	2	1	2	21.8182	13	35
529	1	55	1	2	2	2	3	1	2	2	1	3	2	2	2	2	1	2	2	20.9091	11	32
530	1	50	2	2	2	3	3	1	3	1	1	3	2	2	2	2	2	2	2	21.8182	13	35
531	2	49	2	3	2	3	2	3	3	2	1	3	3	1	3	3	3	2	2	25.4545	16	41
532	1	51	1	3	3	3	2	2	2	2	1	2	2	1	2	N	2	1	N	21	11.6667	32.8667
533	1	49	1	2	2	3	3	2	1	1	1	2	1	1	1	2	2	1	1	18.1818	8	27
534	1	38	2	2	3	2	3	3	2	2	1	3	2	2	1	2	2	3	1	23.6364	12	36
535	1	49	3	3	4	4	3	3	2	3	2	4	3	2	3	3	2	2	2	30.9091	17	48
536	2	57	3	3	2	3	3	3	3	1	1	3	2	2	2	2	2	N	1	25	13	38.25
537	2	36	1	3	2	4	3	3	1	2	1	2	2	1	2	3	3	3	2	25.4545	12	38
538	1	56	2	3	2	3	2	2	2	2	2	2	3	1	1	3	3	2	2	21.8182	16	37
539	2	42	3	3	3	3	3	3	3	2	2	2	3	2	3	N	2	2	2	27	17	43.5625
540	2	49	2	3	4	3	3	3	2	1	1	N	3	2	2	3	2	2	N	28	12.8333	40.8
541	2	50	2	2	2	3	3	2	2	2	1	2	2	2	2	3	2	3	3	23.6364	14	38
542	1	51	2	N	4	3	3	3	3	1	1	2	2	2	1	2	2	2	N	24	12.8333	37.4
543	2	41	3	3	3	3	2	3	3	2	2	3	3	2	2	3	2	2	3	26.3636	18	44
544	2	52	1	2	2	2	2	2	2	1	1	3	3	2	2	2	1	2	2	21.8182	11	32
545	2	36	2	3	2	3	2	2	2	1	1	3	1	1	3	N	N	3	N	23	9.8	35.2143
546	1	21	2	2	3	3	3	2	2	1	1	3	3	2	2	3	3	3	3	26.3636	15	41
547	2	26	1	3	2	3	2	3	1	1	1	2	3	1	1	3	1	1	3	21.8182	11	32
548	1	23	1	2	1	2	2	1	1	1	1	1	2	2	1	3	N	2	2	17.2727	9.33333	26.5625
549	2	18	1	3	3	4	3	3	2	3	1	3	3	2	1	2	2	2	2	26.3636	14	40
550	1	64	2	3	4	4	4	3	2	1	1	4	2	2	3	3	2	3	2	31.8182	12	45
551	2	31	1	2	1	1	1	2	1	1	1	2	1	1	1	1	2	1	1	12.7273	8	21
552	1	40	1	1	2	2	1	2	1	1	1	1	2	1	1	2	1	2	2	15.4545	9	24
553	2	50	1	2	2	2	1	1	2	1	1	2	1	1	1	1	N	1	1	13.6364	8.16667	22.3125
554	2	34	1	1	1	2	2	1	1	1	1	2	1	1	2	1	1	1	1	13.6364	7	21
555	1	40	2	2	2	3	2	3	1	1	1	3	2	1	2	2	1	1	1	20.9091	9	30
556	2	71	2	2	3	3	N	3	2	2	1	N	2	1	2	2	2	2	2	22.2222	13	35.1333
557	1	41	1	2	2	2	3	1	2	1	1	1	2	2	1	2	2	N	N	18	10.5	28.3333
558	2	22	1	3	4	4	1	3	1	1	1	3	3	1	3	3	2	1	3	26.3636	12	38
559	1	37	2	2	3	3	2	3	1	1	1	3	2	2	2	2	1	1	1	22.7273	9	32
560	1	27	3	2	3	2	3	1	3	2	2	2	3	2	2	2	3	2	2	21.8182	18	39
561	1	40	2	2	2	2	3	2	2	2	1	3	3	2	2	1	1	3	2	22.7273	13	35
562	1	53	2	3	3	4	3	3	3	2	1	3	3	1	3	3	2	2	2	28.1818	15	43
563	1	54	1	2	2	2	1	1	1	1	1	1	1	2	1	2	2	2	N	15.4545	8.16667	24.4375
564	2	28	1	2	2	2	1	1	1	2	1	2	1	1	1	1	1	1	1	13.6364	8	22
565	2	30	2	3	3	3	1	3	3	2	1	3	3	1	1	2	3	2	N	22.7273	16.3333	38.25
566	2	35	1	3	3	3	1	3	2	3	1	2	2	2	3	3	2	2	N	24.5455	12.8333	38.25
567	2	33	1	2	4	3	2	3	2	3	2	3	2	1	1	2	N	3	N	23.6364	14	38.5333
568	2	39	1	2	2	2	1	3	1	2	1	2	2	2	2	1	1	1	1	18.1818	9	27
569	1	18	1	3	3	4	3	3	3	3	2	3	3	2	3	2	3	3	2	29.0909	17	46
570	2	28	1	3	3	3	1	3	3	1	1	1	3	1	1	N	2	2	N	21	12.8333	32.8667
571	1	51	2	2	2	3	2	2	3	1	1	2	3	2	3	2	N	2	2	22.7273	14	36.125
572	1	44	2	2	2	2	3	2	3	2	1	2	3	1	1	2	2	2	N	20	15.1667	34
573	2	24	1	3	4	2	2	3	2	1	1	2	3	2	3	2	2	3	3	26.3636	13	39
574	2	23	1	2	3	2	1	2	1	2	1	2	2	2	2	2	1	1	1	19.0909	9	28
575	1	38	2	3	3	2	2	3	3	1	1	3	3	2	2	3	2	2	N	25.4545	14	39.3125
576	1	27	3	3	4	3	2	2	3	1	1	1	2	1	2	3	3	3	N	23.6364	15.1667	39.3125
577	2	33	1	1	2	2	2	1	1	1	1	2	2	1	1	1	1	1	3	14.5455	10	24
578	1	22	1	1	2	2	3	3	2	1	1	2	2	2	2	N	1	3	2	22	10	31.875
579	1	41	2	3	2	3	3	3	3	3	1	3	2	1	1	3	3	2	3	23.6364	17	41
580	2	41	2	2	2	2	1	1	2	2	1	2	2	1	2	1	2	2	1	16.3636	12	28
581	2	52	2	3	2	3	2	2	2	1	1	2	2	2	1	2	3	3	3	21.8182	14	36
582	1	25	2	3	3	3	3	3	3	3	1	2	3	2	3	2	N	1	N	25.4545	16.8	41.9333
583	1	34	2	2	3	3	3	3	2	3	2	3	3	2	3	2	2	2	2	26.3636	16	42
584	2	43	1	3	2	2	2	1	2	1	1	2	1	1	1	3	1	1	1	17.2727	8	26
585	1	60	1	1	1	2	1	1	1	1	1	1	1	1	1	1	1	1	1	10.9091	7	18
586	2	32	1	2	2	3	2	2	1	1	1	2	2	1	3	2	2	2	2	20.9091	10	31
587	2	30	1	2	1	2	2	2	1	2	1	2	2	1	2	2	2	N	2	18	11	28.6875
588	1	43	1	1	2	2	2	2	1	2	2	1	2	2	2	1	2	2	N	17.2727	11.6667	28.6875
589	2	56	2	3	1	2	3	2	1	1	1	3	1	1	1	1	1	1	1	17.2727	8	26
590	2	56	1	3	2	3	2	3	1	1	1	2	2	1	2	2	1	1	1	20.9091	8	29
591	2	46	3	3	2	3	4	2	3	2	2	3	3	2	3	3	3	3	3	28.1818	19	47
592	2	45	1	2	2	2	2	1	1	1	1	1	1	1	1	1	1	1	1	13.6364	7	21
593	1	48	1	3	3	3	2	1	1	1	1	2	2	2	1	1	1	2	1	20	8	28
594	1	54	2	2	2	3	2	2	1	2	1	3	2	1	1	2	2	1	2	19.0909	12	31
595	1	42	2	3	2	3	3	2	2	1	1	2	2	1	2	3	2	1	2	21.8182	12	34
596	1	37	2	3	3	2	3	3	2	1	1	3	3	2	2	2	2	2	2	25.4545	13	38
597	2	34	1	2	1	1	2	1	1	1	1	1	1	1	1	1	1	1	1	11.8182	7	19
598	1	53	1	3	3	3	2	3	3	3	1	3	3	2	2	3	2	2	3	26.3636	16	42
599	1	44	1	3	4	4	4	3	3	1	1	4	3	1	2	3	3	3	2	30.9091	14	45
600	2	55	2	3	3	3	3	2	2	3	2	3	2	2	1	2	2	3	2	24.5455	15	40
601	1	40	1	1	2	2	2	2	3	1	2	2	2	1	2	1	3	1	1	16.3636	13	29
602	1	45	2	2	2	3	2	2	3	2	2	2	2	2	1	1	2	2	2	19.0909	15	34
603	2	35	2	3	3	3	2	3	2	1	1	2	3	1	2	3	1	1	2	23.6364	12	35
604	1	48	2	3	2	3	3	2	1	2	1	3	3	2	2	2	1	3	2	25.4545	12	37
605	1	52	2	3	2	3	2	2	2	1	1	2	2	1	1	2	2	1	2	19.0909	12	31
606	2	40	1	2	2	3	3	2	2	2	1	3	2	1	2	2	2	1	2	20.9091	12	33
607	1	45	3	2	2	3	3	3	3	1	2	3	2	1	1	2	3	3	2	22.7273	16	39
608	2	28	1	1	2	2	2	1	1	1	1	1	1	1	2	1	1	1	1	13.6364	7	21
609	1	50	2	3	3	3	3	3	2	2	2	3	3	2	2	2	2	3	3	27.2727	16	43
610	2	46	1	1	1	2	2	2	1	1	1	2	1	1	1	2	1	1	1	14.5455	7	22
611	2	35	1	3	1	3	2	3	1	1	1	3	1	1	3	2	1	1	1	20.9091	7	29
612	2	46	2	2	2	3	3	1	2	2	1	2	2	1	1	1	3	1	1	17.2727	13	30
613	1	50	1	1	1	2	2	1	1	1	1	1	2	2	1	2	1	1	2	14.5455	9	23
614	1	28	1	3	2	3	3	2	2	1	1	3	2	2	2	2	2	2	1	23.6364	10	34
615	1	35	2	3	3	3	2	3	2	1	2	3	2	1	2	2	2	2	1	23.6364	12	36
616	1	47	2	3	3	3	3	3	2	1	1	3	3	2	2	3	3	3	3	28.1818	15	43
617	1	48	2	2	2	3	3	2	1	1	1	2	3	1	3	2	2	2	3	22.7273	13	35
618	1	54	1	2	2	2	1	1	1	1	2	1	1	1	2	1	1	1	1	13.6364	8	22
619	2	51	2	3	3	3	3	3	2	1	1	3	2	1	2	2	2	2	1	24.5455	11	36
620	1	35	1	2	2	3	2	3	1	1	1	3	2	2	1	2	1	1	1	20.9091	8	29
621	1	34	2	2	2	3	2	2	2	2	1	2	3	2	2	2	2	2	2	21.8182	14	35
622	1	47	2	3	3	4	3	3	2	1	1	3	3	2	1	2	2	2	2	26.3636	13	39
623	1	43	1	3	2	3	3	2	3	2	1	2	2	1	2	2	2	2	2	21.8182	13	35
624	1	48	1	3	2	2	3	3	1	1	1	3	3	2	3	2	1	3	2	26.3636	10	36
625	2	34	1	3	3	3	3	3	1	1	1	3	2	1	3	2	1	3	1	26.3636	8	35
626	1	41	2	3	2	3	2	1	2	1	2	1	2	1	1	2	2	1	2	17.2727	13	30
627	1	49	3	3	3	3	2	2	3	2	2	3	3	2	2	2	2	2	3	24.5455	18	42
628	1	54	2	3	2	3	2	3	2	1	1	3	3	2	2	3	2	2	2	25.4545	13	38
629	2	51	2	3	3	3	3	3	3	2	1	4	3	2	2	3	2	2	2	28.1818	15	43
630	1	52	2	3	4	4	3	3	3	1	2	4	3	2	3	3	3	3	3	31.8182	17	49
631	2	64	1	1	2	2	1	2	1	1	1	1	1	1	1	1	1	1	3	12.7273	9	22
632	2	58	3	3	3	3	3	3	3	1	1	3	3	2	3	3	3	3	2	29.0909	16	45
633	1	35	2	3	3	3	3	2	2	1	2	3	3	2	1	2	2	1	2	23.6364	14	37
634	1	65	1	3	3	3	1	3	1	1	1	3	1	1	3	2	1	1	1	21.8182	7	30
635	1	51	3	3	1	3	3	3	3	1	2	3	3	1	2	2	2	3	2	24.5455	16	40
636	2	51	1	2	2	2	2	2	1	2	1	2	2	1	1	1	1	1	1	16.3636	9	25
637	1	36	2	3	3	3	3	3	2	1	1	3	2	2	2	3	2	1	2	25.4545	12	38
638	1	37	2	2	2	3	2	2	2	1	1	2	2	1	1	2	2	2	2	19.0909	12	31
639	2	60	1	3	2	2	3	2	2	1	1	3	3	2	3	2	2	2	2	24.5455	12	36
640	1	53	3	3	3	3	3	3	3	3	2	3	3	2	2	3	3	3	3	28.1818	20	48
641	2	52	1	2	2	2	2	2	1	1	1	2	2	1	1	1	1	1	1	16.3636	8	24
642	2	57	2	3	2	2	1	2	2	1	2	2	2	2	2	2	2	2	1	20	12	32
643	1	48	1	3	2	2	3	1	1	1	1	3	2	2	1	1	1	2	2	20	9	29
644	1	50	2	3	3	3	3	3	2	1	1	3	3	2	2	2	2	2	3	26.3636	14	40
645	2	53	2	3	3	3	2	2	2	2	1	2	3	2	2	2	2	2	2	23.6364	14	37
646	1	29	2	2	2	3	3	2	3	1	2	2	3	1	2	2	3	2	3	21.8182	17	38
647	2	40	2	1	2	2	2	1	2	1	1	2	3	2	1	2	2	2	2	18.1818	13	30
648	1	53	1	1	2	2	2	1	2	1	2	2	2	1	1	N	N	2	2	16	11.6667	27.2
649	1	39	1	2	2	2	2	2	2	2	1	2	3	1	1	1	1	1	2	17.2727	12	28
650	1	50	2	3	1	3	2	2	2	1	2	3	3	1	1	3	2	2	2	21.8182	14	35
651	1	53	1	1	1	1	2	1	1	1	1	1	1	1	1	1	1	1	1	10.9091	7	18
652	1	40	1	2	2	3	2	2	1	1	1	2	2	1	2	2	2	1	1	19.0909	9	28
653	1	33	1	1	2	1	2	1	1	2	1	1	1	1	1	1	1	1	1	11.8182	8	20
654	1	36	2	2	2	2	2	2	2	1	1	2	2	1	1	1	1	1	1	16.3636	10	26
655	2	55	1	2	2	2	1	2	1	1	1	2	2	1	1	1	1	2	2	16.3636	9	25
656	1	33	1	3	2	3	3	3	2	1	1	3	1	1	2	1	2	3	1	22.7273	9	33
657	1	35	1	2	2	2	3	2	1	2	1	2	2	2	2	N	N	N	21	21.1111	32.6667	54.6429
658	1	58	1	3	2	3	3	2	1	1	1	2	2	2	1	2	1	2	1	21.8182	8	30
659	2	64	1	3	2	3	3	3	2	1	1	3	2	2	3	2	1	2	1	25.4545	9	35
660	2	42	2	2	2	1	3	3	2	2	1	2	2	1	3	1	2	3	1	20.9091	12	33
661	1	51	2	1	2	2	3	2	2	1	1	2	2	1	2	2	2	1	1	18.1818	11	29
662	1	58	2	3	2	3	2	2	2	1	1	2	3	1	1	2	2	2	3	20.9091	14	34
663	2	50	1	1	1	2	2	2	2	1	1	2	1	1	1	1	1	2	1	14.5455	8	23
664	2	52	2	2	2	3	3	2	3	2	1	2	2	2	2	2	3	2	1	21.8182	14	36
665	1	59	2	3	3	3	3	3	3	3	2	3	3	2	2	2	3	2	3	26.3636	19	45
666	1	48	1	2	2	2	3	2	1	1	1	2	2	1	1	2	2	2	2	19.0909	10	29
667	1	39	1	1	2	1	1	1	1	1	1	1	1	1	1	1	1	1	1	10.9091	7	18
668	2	52	1	3	2	3	2	1	2	1	1	2	3	2	1	1	2	2	2	20	12	31
669	1	58	1	3	3	3	3	3	2	1	1	4	3	2	3	3	2	3	2	30	12	42
670	2	45	1	2	2	3	2	2	2	1	1	2	2	2	1	2	2	1	1	19.0909	10	29
671	2	51	1	2	1	2	2	1	2	1	1	1	2	1	1	2	2	2	2	15.4545	11	26
672	1	53	2	3	2	3	2	2	2	1	1	3	2	2	1	2	2	1	1	20.9091	11	32
673	1	49	2	2	1	2	1	1	1	1	1	2	2	2	1	2	2	1	1	15.4545	10	25
674	1	62	3	3	2	3	3	3	3	2	1	4	3	2	3	3	3	3	2	29.0909	17	46
675	1	44	2	3	3	3	3	2	2	2	1	2	3	2	2	2	2	2	2	24.5455	14	38
676	1	39	1	2	2	2	1	2	1	1	1	2	1	1	1	1	1	1	1	14.5455	7	22
677	2	42	2	3	2	3	3	3	3	3	2	3	3	2	1	3	3	3	2	26.3636	18	44
678	1	57	1	1	1	1	2	2	1	1	1	2	2	1	1	1	1	1	1	13.6364	8	21
679	1	43	2	2	2	3	2	2	2	1	1	2	2	2	2	2	2	2	2	20.9091	12	33
680	1	52	1	1	2	2	1	2	2	1	1	2	1	1	2	2	1	1	1	15.4545	8	24
681	2	56	2	3	3	3	3	2	1	1	1	2	2	2	2	2	2	2	1	23.6364	10	34
682	1	27	2	2	2	3	2	2	2	1	1	2	2	1	1	1	2	2	2	18.1818	12	30
683	2	56	1	2	1	3	2	1	1	1	1	1	1	1	1	1	1	1	1	13.6364	7	21
684	1	54	1	1	1	2	1	2	2	1	1	2	2	1	1	1	2	2	2	14.5455	11	25
685	1	38	1	2	2	2	2	3	1	1	1	3	1	1	1	2	1	2	1	19.0909	7	27
686	1	61	2	2	2	2	2	2	2	1	1	2	2	1	1	1	2	1	1	16.3636	11	27
687	2	64	1	3	2	4	2	2	2	1	1	3	2	2	3	2	1	2	1	24.5455	9	34
688	2	61	2	2	2	2	3	2	3	2	1	3	2	1	2	2	2	2	1	20.9091	13	34
689	1	47	1	2	1	3	3	2	2	1	1	2	3	1	1	2	2	1	2	19.0909	12	30
690	2	45	2	3	2	3	3	1	3	1	2	1	2	1	1	2	2	1	1	18.1818	13	31
691	1	52	2	3	3	3	3	3	2	2	1	3	2	2	2	3	2	2	2	26.3636	13	40
692	1	29	3	3	3	4	2	2	2	1	1	2	2	2	2	1	3	1	2	21.8182	14	36
693	1	48	2	2	2	3	2	2	2	1	1	2	2	1	3	2	2	2	3	20.9091	13	34
694	1	62	2	3	2	3	3	2	3	2	1	2	2	1	1	2	2	2	2	20.9091	14	35
695	1	53	1	3	3	3	3	3	1	2	1	3	2	1	2	2	1	3	1	25.4545	9	35
696	1	40	2	2	1	3	1	2	1	1	1	1	2	1	2	2	1	1	1	16.3636	9	25
697	1	38	1	1	2	2	2	2	1	1	1	2	2	2	1	1	1	1	1	16.3636	8	24
698	1	53	2	3	2	3	3	2	2	1	1	3	3	2	2	3	2	1	2	24.5455	13	37
699	1	48	1	3	2	2	2	1	2	1	1	1	1	1	1	2	2	2	1	16.3636	9	26
700	1	33	1	2	2	3	2	2	2	1	1	3	3	2	1	2	2	1	2	20.9091	12	32
701	2	59	2	2	3	3	3	3	2	3	2	3	3	2	2	2	2	2	2	25.4545	16	41
702	1	53	2	3	3	3	3	3	2	1	1	3	2	1	2	2	2	2	2	24.5455	12	37
703	2	55	3	2	3	3	4	3	3	3	2	3	2	2	3	3	3	3	1	28.1818	17	46
704	1	51	3	3	3	3	3	3	2	1	1	4	3	2	1	1	2	3	2	26.3636	14	40
705	2	50	2	2	2	2	2	2	2	1	1	2	2	1	1	2	2	2	2	18.1818	12	30
706	1	27	1	2	2	2	2	1	2	1	1	2	3	2	2	2	2	2	2	20	12	31
707	2	60	2	3	2	3	3	2	2	1	1	3	3	2	2	2	2	3	2	25.4545	13	38
708	1	52	2	3	1	3	3	1	2	1	1	2	2	1	1	2	2	3	2	20	12	32
709	1	45	1	3	3	4	2	3	2	2	2	4	2	2	3	2	2	2	2	27.2727	13	41
710	1	37	2	2	3	3	3	3	2	2	1	3	3	2	1	2	2	3	2	25.4545	14	39
711	2	55	1	1	1	2	1	1	1	1	1	1	1	1	1	1	1	1	1	10.9091	7	18
712	1	57	2	3	2	3	3	2	1	1	1	3	1	1	2	1	1	2	1	20.9091	8	30
713	1	54	2	2	2	3	2	2	2	1	1	2	3	2	2	2	1	2	2	21.8182	12	33
714	2	45	2	2	2	2	2	1	1	1	1	2	2	1	1	2	2	1	2	16.3636	11	27
715	1	49	1	1	1	2	1	2	1	1	1	2	2	1	2	1	1	1	1	14.5455	8	22
716	1	58	2	3	3	3	3	3	1	1	2	3	3	3	3	2	1	3	1	29.0909	11	40
717	2	59	1	2	1	2	2	3	1	2	1	1	3	2	1	3	1	1	1	19.0909	10	28
718	2	52	1	1	2	2	2	1	1	1	1	2	1	1	1	1	1	2	1	14.5455	7	22
719	1	49	2	2	2	2	2	2	3	1	1	3	3	2	3	2	2	2	2	22.7273	14	36
720	1	60	2	1	1	2	2	1	2	1	1	1	2	1	1	1	2	1	2	12.7273	12	24
721	1	60	2	2	3	3	3	3	2	1	2	3	2	2	1	2	2	1	1	22.7273	12	35
722	2	46	1	1	1	2	2	1	2	1	1	2	1	1	1	1	1	1	1	12.7273	8	21
723	1	60	1	1	2	2	2	2	1	1	1	1	2	1	1	1	1	1	1	14.5455	8	22
724	1	42	1	2	1	2	1	1	1	1	1	1	1	1	1	2	1	1	1	12.7273	7	20
725	1	34	1	3	3	3	3	3	3	1	1	3	1	2	2	2	2	2	1	24.5455	10	36
726	1	61	2	3	3	3	3	3	3	1	1	3	2	2	2	2	3	2	2	25.4545	14	40
727	2	59	2	3	2	3	3	2	2	1	1	3	2	1	1	2	1	1	1	20.9091	10	31
728	1	59	2	3	2	3	3	2	3	2	1	2	3	1	2	2	2	1	3	21.8182	16	37
729	1	36	1	2	2	2	3	2	2	2	1	2	3	1	2	2	2	2	3	20.9091	14	34
730	1	36	1	2	2	3	2	1	2	1	1	3	2	2	1	2	1	1	1	19.0909	9	28
731	2	46	1	2	1	2	2	2	2	1	1	2	1	1	1	2	2	1	1	15.4545	9	25
732	1	59	2	3	3	3	4	3	2	1	1	3	3	1	1	2	2	3	1	26.3636	12	38
733	1	55	2	3	3	3	2	3	2	1	1	3	2	1	2	2	2	1	1	22.7273	11	34
734	1	57	1	1	2	2	2	1	1	1	1	2	2	2	1	1	2	1	2	15.4545	10	25
735	1	31	1	3	3	4	1	1	1	1	1	1	1	1	2	3	1	2	1	20	7	28
736	2	50	3	3	1	3	3	3	2	2	1	3	1	2	1	2	2	2	1	21.8182	12	35
737	2	55	1	1	1	2	1	2	1	1	1	2	1	1	1	1	1	1	1	12.7273	7	20
738	1	52	1	1	2	2	2	2	1	1	1	2	2	1	1	1	1	1	1	15.4545	8	23
739	1	60	3	3	2	3	3	3	3	1	1	3	3	2	3	2	2	2	3	26.3636	16	42
740	2	34	1	2	2	3	3	3	2	1	2	3	1	1	1	2	3	3	1	21.8182	11	34
741	1	52	2	3	3	3	3	3	3	1	1	3	3	2	1	3	3	3	2	27.2727	15	42
742	2	50	3	2	1	3	2	2	2	1	1	2	2	1	3	2	2	1	1	19.0909	12	31
743	1	38	2	3	3	3	3	3	3	1	1	3	3	2	3	N	N	N	N	28.8889	14	43.1538
744	1	53	1	2	2	3	3	3	1	1	1	3	3	2	3	3	1	3	3	27.2727	11	38
745	1	29	2	2	2	2	2	2	1	1	1	2	2	1	1	1	2	1	2	16.3636	11	27
746	2	55	2	2	2	3	3	2	2	1	1	2	2	2	1	2	2	2	2	20.9091	12	33
747	1	53	2	3	3	3	3	3	3	1	2	3	3	2	3	3	3	3	3	29.0909	17	46
748	1	53	2	2	2	3	3	1	3	1	1	1	3	2	2	2	2	2	2	20.9091	14	34
749	1	65	1	2	1	3	1	3	2	3	2	2	1	2	2	3	2	2	2	20	13	34
750	1	56	2	3	2	3	3	2	2	1	1	2	3	1	3	2	1	1	2	22.7273	12	34
751	1	52	3	2	2	3	3	2	3	2	2	3	3	2	2	2	3	3	2	24.5455	18	42
752	1	28	1	1	2	2	2	2	1	1	1	2	1	2	1	1	1	1	1	15.4545	7	23
753	1	30	2	2	3	3	3	2	2	1	1	3	2	2	2	2	2	2	2	23.6364	12	36
754	1	33	2	2	1	2	2	1	2	2	1	1	2	2	1	1	1	2	1	15.4545	11	26
755	2	48	2	2	2	3	2	2	3	1	1	2	3	1	2	2	1	1	1	20	12	31
756	2	45	1	2	3	3	2	2	2	1	1	3	2	1	1	2	2	2	1	20.9091	10	31
757	2	59	2	3	3	3	3	3	2	1	1	2	3	2	1	3	2	3	2	26.3636	13	39
758	1	41	1	1	2	2	2	2	1	1	1	2	2	1	1	2	2	1	2	16.3636	10	26
759	2	61	1	1	2	2	2	1	1	1	1	1	1	1	1	1	1	1	1	12.7273	7	20
760	2	55	2	2	1	2	3	2	2	1	2	2	2	1	1	2	2	2	2	18.1818	13	31
761	2	48	2	2	2	3	2	2	2	1	1	2	2	2	3	2	2	2	1	21.8182	11	33
762	2	55	1	2	1	1	1	2	1	1	1	2	1	2	1	1	1	1	1	13.6364	7	21
763	1	33	1	2	2	2	1	2	1	1	1	2	2	2	1	2	1	1	1	17.2727	8	25
764	1	34	1	3	3	3	4	3	2	1	1	4	3	2	3	2	2	2	2	29.0909	12	41
765	2	36	1	2	2	2	2	2	2	1	1	2	2	1	1	1	2	2	2	17.2727	11	28
766	1	55	2	3	2	3	3	3	2	2	1	3	2	2	3	3	3	3	2	27.2727	14	42
767	2	45	2	2	2	3	3	2	2	1	1	2	1	2	1	2	2	1	1	19.0909	10	30
768	1	61	2	2	3	3	3	1	2	1	1	3	3	1	1	2	2	3	2	22.7273	13	35
769	2	52	1	1	2	2	2	2	1	1	1	2	2	1	1	1	1	2	1	16.3636	8	24
770	1	42	1	2	1	3	1	2	1	1	1	2	3	1	1	2	1	1	1	17.2727	9	25
771	1	36	2	2	2	3	3	3	2	1	1	3	2	1	1	2	2	2	1	21.8182	11	33
772	1	59	2	3	3	3	3	3	2	1	2	3	2	2	3	2	1	2	1	26.3636	11	38
773	1	59	2	3	3	3	3	3	3	1	1	3	3	2	3	3	3	3	2	29.0909	15	44
774	1	40	1	2	1	2	1	1	1	1	1	1	1	1	1	1	1	1	1	11.8182	7	19
775	1	55	2	2	2	2	1	2	2	2	1	3	3	2	1	2	2	1	3	19.0909	15	33
776	2	46	1	1	2	1	1	1	1	1	1	1	1	1	1	1	1	1	1	10.9091	7	18
777	1	45	1	2	2	3	2	2	2	1	1	2	2	2	1	2	2	1	1	19.0909	10	29
778	1	55	1	3	3	3	2	3	2	2	1	3	3	2	1	3	2	3	2	26.3636	13	39
779	1	62	2	3	3	3	3	3	1	1	1	3	3	2	2	2	1	3	1	27.2727	10	37
780	1	63	2	2	2	3	2	1	2	3	2	2	3	1	1	2	2	1	2	18.1818	16	33
781	1	57	1	3	3	3	3	3	1	1	1	3	1	2	1	2	2	3	1	24.5455	8	34
782	1	52	1	3	3	3	2	1	1	1	1	2	3	1	1	3	2	2	2	21.8182	11	32
783	2	53	1	3	2	3	3	3	2	1	1	3	2	2	2	3	2	1	1	24.5455	10	35
784	1	41	1	2	1	2	1	2	2	1	1	2	2	2	2	2	2	1	1	17.2727	10	27
785	1	42	1	2	1	2	1	2	1	1	1	2	2	1	1	1	1	1	1	14.5455	8	22
786	1	28	3	3	4	4	3	3	3	2	1	4	3	2	3	3	3	2	2	30.9091	17	48
787	1	40	2	2	2	3	2	1	2	1	1	3	2	2	1	1	2	1	1	18.1818	11	29
788	1	50	2	3	2	4	3	2	2	1	2	2	2	2	1	2	2	1	1	21.8182	12	34
789	1	46	1	2	2	3	2	2	2	1	1	2	2	1	1	2	1	3	1	20	9	29
790	2	49	1	2	2	2	2	3	1	1	1	2	2	2	1	1	1	2	1	19.0909	8	27
791	1	52	3	2	2	3	2	1	2	1	1	2	1	1	2	2	2	1	1	17.2727	11	29
792	1	44	2	3	2	3	2	3	2	1	1	3	3	2	2	2	2	2	2	24.5455	13	37
793	1	35	2	2	2	2	2	2	2	2	1	2	2	1	1	2	1	1	1	17.2727	11	28
794	1	39	1	2	2	2	2	2	2	1	1	1	1	1	1	2	1	1	1	15.4545	8	24
795	2	49	1	1	2	2	2	1	1	1	1	2	2	1	1	1	1	2	1	15.4545	8	23
796	1	28	3	3	3	3	3	3	3	3	2	3	3	2	2	3	3	2	3	27.2727	20	47
797	1	45	1	2	2	3	1	3	1	1	1	N	3	2	2	2	1	1	1	21	9	28.6875
798	1	36	2	2	2	2	4	3	2	3	1	4	3	2	2	2	2	2	N	25.4545	15.1667	40.375
799	1	39	2	3	3	3	3	3	3	3	2	3	3	1	3	2	2	3	3	27.2727	18	45
800	1	33	2	3	3	3	3	2	2	1	1	3	3	2	2	3	1	1	2	25.4545	12	37
801	2	53	2	3	3	3	3	2	2	2	1	3	3	2	3	2	2	3	2	27.2727	14	41
802	1	21	2	3	3	3	1	3	2	2	1	2	1	1	1	2	1	1	1	19.0909	10	30
803	2	46	2	2	2	2	1	1	2	1	1	1	2	1	1	1	1	1	1	13.6364	10	23
804	1	47	1	2	1	2	2	2	1	1	1	2	2	1	1	1	1	1	1	15.4545	8	23
805	2	49	2	N	4	4	3	3	3	2	1	4	3	2	3	3	3	3	3	32	17	48.875
806	1	37	1	2	2	2	1	2	1	1	1	2	2	1	1	1	1	1	1	15.4545	8	23
807	1	25	1	2	3	3	2	3	2	2	1	3	2	1	3	2	2	1	1	22.7273	11	34
808	1	25	2	3	4	3	4	3	2	2	2	3	3	2	2	3	3	3	2	30	16	46
809	2	48	1	3	3	3	4	3	2	1	1	4	3	2	3	3	1	3	2	30.9091	11	42
810	2	28	1	2	2	1	2	2	1	1	1	2	1	1	1	1	1	1	1	14.5455	7	22
811	1	26	2	3	3	3	3	3	2	2	1	3	3	1	2	2	2	2	2	25.4545	14	39
812	1	55	2	3	2	3	3	2	1	1	1	3	1	2	2	2	2	3	2	23.6364	10	35
813	1	39	1	1	2	2	2	2	2	2	1	2	1	1	1	1	1	1	1	14.5455	9	24
814	1	25	1	1	2	2	2	3	1	1	1	2	2	1	1	2	2	2	1	18.1818	9	27
815	1	58	2	3	3	3	4	3	3	1	1	3	3	1	3	2	3	3	3	28.1818	16	44
816	1	30	3	3	3	3	4	3	3	2	2	3	2	2	3	3	3	3	1	29.0909	16	46
817	2	29	2	2	3	2	1	2	2	1	1	2	2	1	1	1	2	1	1	16.3636	11	27
818	1	29	2	N	3	2	3	2	2	2	1	2	2	1	1	1	1	2	1	19	11	29.75
819	1	57	2	1	1	2	2	1	1	1	2	1	1	1	1	1	2	1	1	11.8182	10	22
820	2	54	1	2	2	3	2	2	2	1	1	2	2	1	2	1	1	2	1	19.0909	9	28
821	1	41	1	3	3	3	3	3	3	1	1	3	2	1	3	3	2	2	1	26.3636	11	38
822	1	25	2	3	2	3	2	1	2	1	2	1	3	1	1	2	3	1	2	18.1818	15	32
	1= female
	2= male
